# Supplementary material for: Identification of an Immune-Related Long Noncoding RNA Pairs Model to Predict Survival and Immune Features in Gastric Cancer
Source: Front Cell Dev Biol. 2021 Sep 21;9:726716. doi: 10.3389/fcell.2021.726716 (PMC8491937; doi:10.3389/fcell.2021.726716)
Supplement: Supplementary Table 1 — DEIRlncRNAs in GC and paracancerous tissues (FDR <0.05 and ∣ log2 FC ∣ >2). [file Table_1.XLS]

gene	conMean	treatMean	logFC	pValue	fdr
AL133410.1	0.17844010503125	0.772391653722667	2.1138926725532	2.6395274867351e-15	1.69633633147509e-13
KRT7-AS	0.13414914134375	1.02677788702667	2.93621440568188	3.11780014958466e-10	2.40444747535969e-09
AC012363.2	0.022250711375	0.740081896381333	5.0557615599302	9.625052582934e-15	4.47551548922689e-13
AC007991.4	0.03391168584375	0.728651279546667	4.42537411810676	3.87202923212283e-10	2.76491568871586e-09
LINC01234	0.00850920125	0.998074382493333	6.8739798136752	3.00630610192337e-13	7.62652390066876e-12
LINC02532	0.08052053753125	1.72994683560533	4.42522708839441	1.59277955062971e-06	4.70993707609522e-06
LINC02321	0.07986057821875	0.604235632725333	2.91955584182724	1.04907068726339e-09	6.54598902065373e-09
DSCR8	0.00626332959375	1.04808903891733	7.38661576930519	9.56170525337035e-06	2.35741275300486e-05
AC090192.2	0.08394250559375	0.595563291288	2.82678140144225	4.39601509607511e-07	1.49744118467011e-06
AC012073.1	0.32656166465625	1.41458925004533	2.11495585612844	2.79540462498496e-17	1.23863247827347e-14
PGM5-AS1	11.1876522532188	1.10417693837867	-3.34086403638026	4.99826605944595e-13	1.20458212032647e-11
EMSLR	0.76845261421875	3.56614024015733	2.21433523316959	3.15546328418554e-09	1.7583043965057e-08
AC106900.1	0.21560169971875	1.056451809456	2.29278650267742	2.5690120341672e-08	1.13602183529228e-07
LINC02582	0.0074386069375	1.24887902641867	7.39138555424208	3.550850357187e-06	9.72448791002349e-06
VPS9D1-AS1	1.51605088425	6.90948188996267	2.18825935717237	1.50545320143447e-12	3.1549062743105e-11
AP000695.1	0.13265302596875	0.715660511981333	2.43161779274664	7.55189660135243e-14	2.42667610790125e-12
LINC01671	0.10490658178125	0.608007558952	2.5349840651963	0.000807872230776543	0.00137352527419504
UBXN10-AS1	6.19962365603125	0.978609448685333	-2.66337552284639	1.51940180568408e-06	4.53468526526146e-06
AL034550.1	0.17297833096875	0.772238348944	2.15845487704886	9.57815866301154e-14	2.97849837133649e-12
LINC01819	0.349210024375	2.624755302296	2.91001605263417	0.0014075478392831	0.00229979002893035
LINC01235	0.0984085753125	0.85576093908	3.12035188669158	1.85515171455495e-14	7.77550544709118e-13
AC068491.3	0.08712123934375	0.799367598266667	3.19776271306013	3.17430585109611e-14	1.13334475572469e-12
AL109615.3	0.08768755909375	1.36091361864533	3.95605951626752	3.65351271351106e-16	5.72610250854794e-14
HOXC-AS1	0.0586720246875	0.980820742714667	4.06324480661366	1.23918922271365e-15	1.10894772139748e-13
HAND2-AS1	5.7347873158125	0.938003598525333	-2.61207461990216	0.000163841625422295	0.000320371859852114
AC124067.4	0.26134634596875	2.47438696347467	3.24303624417897	2.60455962509659e-09	1.46830144946966e-08
DLGAP1-AS2	0.3411489085625	1.99648613022133	2.5489895436609	2.57398040065131e-15	1.69633633147509e-13
SLCO4A1-AS1	0.58082137959375	4.561130844528	2.97322509324969	4.5585906864806e-08	1.92740413235408e-07
AC016737.1	0.09703558765625	0.544456260584	2.48823029760405	9.07985494247373e-12	1.34661233300687e-10
LINC02365	0.0319375	0.580535507357333	4.18406101834264	4.36821649353413e-09	2.31371467020159e-08
AC068580.2	0.0431618139375	1.35792441171733	4.97550386714838	2.77181452129072e-11	3.44117587766875e-10
AC116025.2	0.10588531459375	0.654258977962667	2.62735930307171	2.05863180939739e-12	3.8163866620367e-11
NALT1	3.29000157090625	0.6741214258	-2.28700788813499	0.000244351066097909	0.000467369896266636
LINC01705	0.1528616661875	1.024444743536	2.7445436044172	7.82801424259281e-10	5.09878765531045e-09
AL161431.1	0.15300973996875	3.42379156686133	4.48389947924329	5.826868716194e-10	3.90076489056321e-09
AC004080.2	0.1470505723125	1.23010936174933	3.06440227851538	5.31948299957175e-11	5.96276931579903e-10
LMNTD2-AS1	0.21245471990625	0.966368759469333	2.1854184213247	2.87643952703584e-10	2.34990483395131e-09
LINC01748	0.08469155796875	0.612679777946667	2.8548431602477	1.48664440556779e-06	4.47851627177297e-06
GAPLINC	0.114464317	0.653146618712	2.5125089611074	9.22094137800719e-16	1.10894772139748e-13
MIR4435-2HG	0.52315486340625	2.58847120729867	2.30679029163725	2.88516456314494e-19	2.78129863887172e-16
LINC02575	0.65180256015625	3.1423341156	2.26932966268609	6.73823030589927e-06	1.71862139835385e-05
BANCR	0.03091288125	2.724615769976	6.46170085511097	6.94120931484312e-07	2.2915499244893e-06
UCA1	0.8875632784375	13.096887988888	3.88323025744336	9.76562648348069e-07	3.05651426301149e-06
LINC02544	0.02592033471875	0.552876974450667	4.414802235825	3.10660401125303e-12	5.44502957608713e-11
AL691482.4	0.612309011125	2.785524887008	2.18561738570473	3.76789688367649e-11	4.37620794682426e-10
PVT1	0.7764963499375	3.43953605931467	2.14716293251582	3.18639498910864e-15	1.86548399801366e-13
AF001548.1	5.163657691125	1.282295232584	-2.00966490191246	3.51314163093771e-05	7.71450690711607e-05
AC245884.9	0.10176165921875	0.615116232592	2.5956649494059	0.000264066519843744	0.000499137500253665
AC108451.2	0.280436143125	1.56845625727467	2.48360109074592	0.00299818859348801	0.0045078622001038
TSPEAR-AS1	0.16921730125	0.791311167784	2.22536803696646	4.12642118936522e-07	1.41561210909184e-06
NKILA	0.3036169334375	1.40180417161333	2.20696066205125	4.56658422758306e-09	2.39249304097286e-08
AC020656.2	0.14224784865625	1.554842256752	3.45028948357305	6.1463013881267e-11	6.51128037342204e-10
AL391056.1	0.175442161875	1.281705307784	2.86899719292561	8.12669935068827e-07	2.63775696096414e-06
AC026368.1	0.21309371625	0.950756718893333	2.15758817799054	8.27154458136989e-09	4.00691908363848e-08
AP002784.1	0.01292048184375	0.594155687586667	5.52310923370566	3.83018282782514e-10	2.75544495971898e-09
AC120498.4	0.09604221778125	0.785796911701333	3.03241587440748	8.20085728264125e-07	2.65289477196851e-06
LINC02577	0.03602328403125	0.728149140253333	4.33723236058046	3.55520469821151e-15	1.86548399801366e-13
AC053503.3	5.06848075478125	1.19410005058933	-2.08562965186914	2.65955974130532e-07	9.74834825330163e-07
AC004264.1	0.14939810528125	0.919990280389333	2.62245676783021	1.49546891889702e-15	1.10894772139748e-13
AC007128.1	0.01113601615625	0.56838104332	5.67355332403745	3.6767838135124e-15	1.86548399801366e-13
AL022322.1	0.352661634625	1.47334260001067	2.06273640142292	2.56042279119119e-14	9.99343336108811e-13
AC112484.3	0.1992486655	0.993175248533333	2.31747824620018	3.84784277980997e-07	1.34395668106406e-06
AC079684.2	0.1576454070625	0.682363599205333	2.11385754963685	2.95712681078496e-13	7.62652390066876e-12
CASC19	0.48903477571875	3.270245058256	2.74138978387748	4.23248372801522e-09	2.25420680320811e-08
AC092535.5	0.48525297590625	1.977614805832	2.02695248375659	1.98574807483827e-10	1.70916173584294e-09
LINC01389	0.352114099875	1.51559903049867	2.10577321808875	1.43889434070333e-12	3.08243143208447e-11
LINC01357	0.2920428570625	1.30313936787733	2.15773938107474	1.05362199882923e-09	6.54598902065373e-09
LINC01980	0.030251371875	1.00745421183733	5.05756989152012	2.40212666412277e-07	8.83835917639065e-07
AL356740.3	0.10771109253125	0.835265926058667	2.95506875356237	2.85228061408605e-06	8.01632219235846e-06
KCNMB2-AS1	0.02153312965625	0.915207091762667	5.40946830808058	1.03109231394263e-12	2.31156509451325e-11
TSPEAR-AS2	0.20566340684375	1.13685829234667	2.46669540887439	5.66911472781559e-09	2.90692904128416e-08
HOTTIP	0.126859172625	1.34090662192267	3.4019090311438	8.35046688000307e-12	1.2983629148908e-10
AL117382.2	0.44016867025	2.889162815048	2.7145231396783	1.51369171632244e-10	1.40113657176926e-09
PART1	1.883196549375	0.413810400512	-2.18614177123663	2.78435392591455e-11	3.44117587766875e-10
SMIM25	0.5151258288125	2.29279824950667	2.15411262840533	2.99258126992882e-13	7.62652390066876e-12
AC036108.3	2.84718365528125	0.635676899653333	-2.16316998865631	0.0113825782350757	0.0156754363123042
TRPM2-AS	0.166457910375	1.926615867536	3.53283961628276	5.65124812050429e-13	1.32873248491857e-11
AC008760.2	0.5132465773125	2.054226859288	2.00087150842617	1.00811614876627e-07	3.9029074996413e-07
AC124067.2	0.127938169375	1.30978076526933	3.35580669909067	4.64755763500482e-09	2.42175435683494e-08
AP001107.5	2.83926006675	0.365427324176	-2.95785858310921	3.27923270288841e-10	2.45052738417397e-09
PURPL	0.0261750696875	0.586751255968	4.48648374165703	9.74928900189256e-07	3.05651426301149e-06
AC093732.1	0.1108185323125	0.591405623072	2.41594879549874	1.52613423273623e-10	1.40113657176926e-09
AC105460.1	0.04786742078125	11.83828710952	7.95020056405874	0.000215397950530655	0.000416955068898698
ZBTB46-AS1	0.0381184799375	0.616625151592	4.01583124218606	0.000329609957800508	0.000613405404092065
AC114488.1	0.453980469	1.901767349528	2.06663862978457	6.1463013881267e-11	6.51128037342204e-10
LINC00460	0.0555119065	0.650005068365333	3.54958182053271	5.20550260124992e-10	3.55893936709569e-09
LINC02474	0.00979396865625	1.46932754529867	7.22904674575776	5.37379064694954e-09	2.77023218377506e-08
AC091057.1	0.29560310990625	1.22549412914933	2.05163022023148	4.15795825309498e-16	5.72610250854794e-14
AC083809.1	0.1342589190625	2.45095631964	4.19025493572196	3.07197222311e-05	6.80777292661618e-05
SOX21-AS1	5.35144485590625	1.325735040224	-2.01313599354494	9.69392628260439e-06	2.38391452459965e-05
AC008514.1	0.13181438709375	1.23183596203467	3.22423040238982	1.20580327750337e-05	2.91326907146178e-05
AC007991.2	0.22366923190625	3.992647915712	4.1579071391464	1.59585427628308e-08	7.32573105874709e-08
SCAT2	0.1703823884375	0.825367079501333	2.27625967711189	1.17136542068798e-13	3.52873832982254e-12
BCAR4	0.0134466154375	0.609017060346667	5.50116765085326	1.32787492072435e-05	3.19219806378622e-05
MIR3945HG	0.132788354625	0.544106566261333	2.03476060924636	9.48970828508344e-08	3.7339097089063e-07
TMEM132D-AS1	0.00638256434375	0.939318675925333	7.20133470675429	0.000219784892455522	0.000424594461577401
LINC02195	0.22317219159375	1.05486947505867	2.24083532095796	2.10755280910118e-08	9.5384080186551e-08
C5orf66-AS1	9.14205040225	1.173604211712	-2.961571819346	4.8600202624346e-13	1.2012973161505e-11
LINC00941	0.10996984303125	1.40743114156533	3.67788448667204	1.06139002974691e-10	1.01304949373863e-09
CASC8	0.21728593503125	0.923515374898667	2.08754118817172	1.00807015006884e-07	3.9029074996413e-07
LINC01614	0.045430584625	1.55829287852267	5.10015872987895	3.4303912013419e-15	1.86548399801366e-13
AC005391.1	0.12395260634375	0.724150684992	2.54650132473447	3.46744171180988e-10	2.55161359556086e-09
LINC01558	0.13250245409375	0.589740313250667	2.15406073649565	2.38388233470859e-06	6.79900168834047e-06
LINC02870	0.1419153454375	0.593367126533333	2.06389440368913	3.10368160837065e-07	1.11224872508153e-06
H19	5.7721935505625	44.041272021464	2.93166455657953	0.00116960682061464	0.00194062129960846
AL096828.3	0.1148834055	0.566412537314667	2.30168277839391	1.62849504354967e-11	2.15050578353682e-10
AC026369.2	0.110644088625	0.780069194245333	2.8176757261817	5.45090766754042e-17	1.31366874787724e-14
