# Supplementary material for: Identification of an Immune-Related Long Noncoding RNA Pairs Model to Predict Survival and Immune Features in Gastric Cancer
Source: Front Cell Dev Biol. 2021 Sep 21;9:726716. doi: 10.3389/fcell.2021.726716 (PMC8491937; doi:10.3389/fcell.2021.726716)
Supplement: Supplementary Table 3 — The riskScore of each GC patient. [file Table_3.XLSX]

## Sheet: Sheet1
id	futime	fustat	AL133410.1|AC016737.1	AC012363.2|LINC00941	LINC02532|LINC01389	LINC02321|AC026369.2	AP000695.1|AC120498.4	SLCO4A1-AS1|AC124067.2	LINC01705|AC092535.5	AC004080.2|AF001548.1	MIR4435-2HG|PVT1	BANCR|BCAR4	AC245884.9|TMEM132D-AS1	AC245884.9|LINC01614	AC112484.3|AC093732.1	LINC01980|TSPEAR-AS2	LINC01980|HOTTIP	riskScore
TCGA-BR-8366	0.0794521	0	1	0	0	1	1	1	1	0	1	1	1	0	1	0	1	1.18723
TCGA-CD-A48A	1.03562	0	1	0	0	0	0	1	0	0	0	0	1	0	1	1	1	1.53683
TCGA-VQ-A8PC	3.85479	1	1	1	1	0	1	1	0	1	1	0	1	1	1	0	0	0.645142
TCGA-D7-6528	1.26849	0	1	0	0	1	0	1	1	1	0	1	1	0	1	0	0	0.17775
TCGA-BR-6707	1.65753	1	1	0	0	0	0	1	1	0	0	1	1	1	0	0	0	0.715896
TCGA-BR-8368	0.358904	0	1	1	0	0	0	0	0	1	0	1	1	0	1	0	0	0.194732
TCGA-D7-8574	1.43288	0	1	1	0	0	1	1	0	0	0	0	1	1	0	0	0	0.900602
TCGA-D7-5577	2.14247	1	1	0	1	1	1	1	0	0	1	1	1	0	1	1	0	1.30137
TCGA-R5-A7O7	3.80548	0	0	0	0	1	1	1	0	1	1	1	1	0	1	0	0	0.534118
TCGA-RD-A7BS	0.920548	1	0	0	0	0	1	1	0	1	1	1	0	0	0	1	1	5.88436
TCGA-BR-A4J5	2.36164	0	1	1	0	0	1	0	0	0	1	1	1	0	0	0	0	1.50275
TCGA-VQ-AA6F	4.50959	0	1	0	1	0	1	1	0	0	0	1	0	1	1	0	0	1.10146
TCGA-HF-7133	5.25479	0	1	0	1	0	1	1	0	0	1	1	1	1	1	0	0	0.997266
TCGA-D7-8575	1.51781	1	1	1	0	1	0	1	0	0	0	0	1	1	0	0	0	0.342055
TCGA-BR-8077	0.0575342	0	1	1	0	0	1	0	0	1	1	1	1	0	1	0	0	0.437702
TCGA-CD-8531	1.04932	0	1	0	0	0	0	1	1	0	0	0	1	0	0	0	0	1.81566
TCGA-IN-7806	3.03014	0	1	1	0	0	0	1	0	0	0	0	1	1	0	1	1	1.34584
TCGA-BR-8485	0.767123	0	0	1	0	0	0	1	0	0	1	1	1	0	1	1	1	1.67704
TCGA-IN-A7NU	0.975342	0	1	0	1	0	1	1	1	1	0	0	1	0	0	1	0	4.13604
TCGA-HU-A4H5	1.98356	0	1	1	0	0	0	1	0	1	1	1	1	1	1	0	0	0.126039
TCGA-RD-A7BW	0.427397	1	1	1	1	0	1	1	0	0	1	1	1	0	0	1	1	4.09439
TCGA-D7-8579	1.74247	0	1	1	0	0	1	1	0	0	0	0	1	1	0	0	0	0.900602
TCGA-HU-A4GU	0.547945	0	1	1	0	1	0	1	0	1	0	0	1	0	0	0	0	0.252208
TCGA-BR-8059	1.20274	1	1	0	0	0	1	1	1	0	1	1	0	0	0	0	1	5.45097
TCGA-CD-8528	1.0274	0	1	0	1	1	0	0	1	1	0	1	1	0	0	0	0	0.875089
TCGA-BR-6710	0.747945	0	0	0	1	1	1	1	0	0	0	1	1	1	0	0	0	1.64652
TCGA-BR-8291	1.66301	1	1	1	0	0	0	1	0	1	1	0	1	0	1	0	0	0.319661
TCGA-D7-6526	1.43288	0	1	0	0	1	0	0	0	1	0	0	1	0	1	1	1	0.764956
TCGA-BR-8364	1.84932	0	1	1	1	1	1	1	0	0	1	1	1	0	0	0	0	1.04062
TCGA-KB-A93J	3.07945	0	1	1	0	0	1	1	0	1	1	1	1	0	1	0	0	0.282886
TCGA-BR-8080	0.8	1	1	1	1	0	1	1	0	0	1	1	1	0	0	0	0	1.70635
TCGA-IN-8462	1.56712	0	1	0	1	0	0	1	0	0	1	1	1	1	0	0	0	1.1248
TCGA-F1-6874	1.20548	0	1	1	0	0	1	1	1	0	1	1	1	0	0	0	1	2.38299
TCGA-CD-A487	1.02466	0	0	1	0	1	1	0	0	1	0	1	0	0	1	0	0	0.616947
TCGA-D7-6519	1.71233	0	1	0	0	1	1	1	0	0	0	1	1	0	0	0	0	0.626001
TCGA-VQ-A91U	0.142466	1	0	1	0	0	1	1	0	1	0	1	0	0	0	0	0	1.18408
TCGA-VQ-A925	0.378082	1	1	0	0	0	1	1	0	0	0	1	0	1	0	0	1	1.77969
TCGA-BR-8372	2.60548	0	1	1	0	1	0	0	0	1	0	1	1	0	1	0	0	0.118757
TCGA-F1-6875	6.01918	1	0	1	0	0	0	1	0	1	0	0	1	1	1	0	1	0.535862
TCGA-FP-7916	1.1726	1	1	0	1	0	1	1	0	0	1	1	1	0	1	0	0	1.39398
TCGA-VQ-AA6D	1.4274	0	1	1	1	1	0	1	0	1	0	0	0	0	1	1	1	0.907699
TCGA-BR-8589	2.26027	0	1	0	1	0	1	1	0	0	0	1	1	1	1	0	0	0.71241
TCGA-3M-AB46	4.83562	0	1	1	0	1	1	1	0	1	1	1	1	1	1	1	1	0.296151
TCGA-CG-5734	0.665753	1	1	1	1	0	1	1	1	1	1	1	0	0	0	1	1	5.22697
TCGA-VQ-A924	4.61918	1	0	1	0	0	0	1	0	1	0	1	0	0	0	0	0	0.737431
TCGA-BR-8683	0.821918	1	1	0	0	0	1	1	0	1	1	1	1	0	0	0	0	0.757967
TCGA-VQ-A8PK	1.48767	1	1	0	1	1	1	1	0	1	1	1	1	0	1	0	0	0.448433
TCGA-BR-A4J4	0.0438356	0	1	0	1	1	1	1	1	1	1	1	1	0	1	0	0	0.701942
TCGA-R5-A7ZE	1.51781	1	1	0	0	1	1	1	1	1	0	0	1	1	0	1	1	1.60996
TCGA-D7-6522	1.55068	0	1	1	0	1	1	0	1	1	1	1	1	0	0	1	1	1.81574
TCGA-D7-6822	1.0274	0	1	1	0	0	0	1	0	0	0	0	1	1	1	0	1	0.485452
TCGA-BR-6803	2.6	0	1	0	1	0	1	1	0	0	0	1	1	0	0	0	0	1.80343
TCGA-BR-8483	0.449315	0	1	0	0	1	0	1	1	1	0	0	0	0	0	0	0	0.903054
TCGA-BR-6563	3.26027	0	1	0	0	1	1	1	0	1	1	0	1	0	0	0	0	0.838713
TCGA-BR-6452	2.89041	0	1	1	0	0	1	1	1	1	0	1	1	0	0	0	0	0.572875
TCGA-BR-8592	0.523288	1	1	0	0	0	1	0	0	0	1	0	1	0	1	0	0	2.22748
TCGA-D7-8573	1.62466	0	1	0	0	1	1	0	0	0	1	1	0	0	1	0	1	1.81441
TCGA-D7-A6F0	1.85753	0	0	1	0	1	0	0	0	1	1	1	1	1	1	1	1	0.597184
TCGA-FP-A8CX	0.0191781	0	1	0	0	1	1	1	0	1	0	1	1	0	1	1	1	0.437512
TCGA-D7-8570	2.06027	0	1	0	0	0	1	1	0	0	0	1	1	0	1	0	1	0.888434
TCGA-BR-6453	1.32877	0	1	0	0	0	1	1	0	1	0	1	1	1	1	1	0	0.327433
TCGA-HU-A4GP	0.747945	0	1	1	0	0	0	1	0	1	0	0	1	1	0	0	0	0.295863
TCGA-HU-A4H8	0.739726	0	1	1	0	0	1	1	0	1	0	1	0	1	1	0	0	0.223524
TCGA-VQ-A8E3	1.81096	1	1	0	0	0	1	1	0	1	1	0	1	1	0	0	0	0.983888
TCGA-KB-A93H	3.13699	0	0	0	0	0	0	1	0	1	0	1	1	1	1	1	0	0.426727
TCGA-BR-8297	0.616438	0	1	1	0	0	1	1	0	0	0	1	1	0	1	0	0	0.3831
TCGA-HU-A4GF	2.15068	0	1	0	0	0	0	1	0	1	0	0	1	1	1	0	0	0.241701
TCGA-HU-A4GT	0.542466	0	1	1	0	1	1	0	0	1	0	0	1	1	1	0	0	0.247524
TCGA-VQ-A91A	3.28767	0	1	0	0	0	1	1	0	1	1	1	1	0	0	0	0	0.757967
TCGA-VQ-A8PX	5.38082	0	1	1	0	0	0	1	0	0	0	0	1	1	1	0	1	0.485452
TCGA-IN-A7NR	0.542466	0	0	0	1	0	1	0	0	1	0	0	1	0	1	1	0	4.72402
TCGA-HU-A4G8	1.89041	0	1	1	0	0	1	1	0	1	0	1	1	0	1	0	0	0.202083
TCGA-CG-5724	1.00274	1	1	0	0	1	1	0	1	1	1	1	0	0	0	0	0	1.73095
TCGA-BR-4201	2.57534	1	1	0	0	0	1	0	1	1	0	0	0	0	0	0	0	3.67891
TCGA-HU-8238	0.126027	0	1	1	0	0	0	1	0	1	1	0	1	0	0	0	0	0.578916
TCGA-VQ-AA6A	3.24384	0	0	0	0	0	1	1	0	1	1	1	1	1	1	1	0	0.959163
TCGA-BR-8081	2.68767	0	1	1	0	0	0	1	1	1	1	1	1	0	0	0	0	0.499436
TCGA-VQ-AA6G	2.16986	1	1	1	0	0	1	1	0	1	1	1	0	0	0	0	0	0.79209
TCGA-BR-8686	1.73973	1	1	0	0	0	1	1	0	0	0	1	1	0	0	0	0	1.02648
TCGA-VQ-A94O	1.75342	1	0	0	0	0	1	0	0	1	1	0	1	1	1	0	1	2.75725
TCGA-FP-8211	1.13151	0	0	0	0	1	1	1	0	0	1	1	1	1	0	0	0	1.3119
TCGA-BR-7197	0.767123	0	1	1	0	1	0	1	0	0	1	1	1	1	0	0	1	0.413653
TCGA-FP-7735	0.290411	1	0	0	1	0	0	1	0	0	1	0	1	0	0	0	0	5.96964
TCGA-D7-A6EY	0.953425	1	1	0	0	1	0	1	0	0	0	1	0	0	1	0	0	0.332833
TCGA-HU-8610	0.0630137	0	1	1	0	0	1	1	0	0	0	1	1	0	0	0	0	0.693805
TCGA-VQ-AA69	2.36712	0	1	0	0	0	0	1	0	0	0	1	1	1	1	0	1	0.39584
TCGA-CG-5723	6.83836	0	1	0	0	1	1	1	1	0	1	1	0	0	1	0	0	1.17104
TCGA-RD-A8N2	9.69863	0	1	0	0	0	1	1	0	0	0	1	1	0	1	0	1	0.888434
TCGA-BR-7722	1.27671	1	1	0	0	0	1	1	0	0	1	1	1	1	0	0	0	1.02799
TCGA-D7-8576	1.22192	1	1	0	1	0	0	1	1	1	1	0	1	0	0	0	0	2.35549
TCGA-BR-8058	3.10411	0	1	1	1	0	1	1	0	0	1	1	1	0	1	0	0	0.942197
TCGA-VQ-A91E	1.81918	0	1	1	0	0	1	1	0	1	0	1	1	1	0	0	0	0.261825
TCGA-VQ-A8PO	0.772603	1	1	0	0	0	1	1	1	1	0	1	0	0	1	0	0	0.723579
TCGA-HU-A4HD	2.78356	0	1	1	0	0	1	1	0	1	0	0	0	0	1	1	1	1.36029
TCGA-BR-8369	1.16986	0	1	1	1	0	0	1	0	0	0	0	1	1	0	0	0	0.985419
TCGA-BR-4267	0.515068	1	1	0	1	0	1	1	0	0	0	0	0	0	0	0	0	5.05915
TCGA-SW-A7EB	0.482192	0	0	0	0	0	0	0	0	1	0	1	0	1	0	1	1	2.89788
TCGA-BR-7959	2.76712	0	1	0	0	0	0	1	0	0	0	1	1	0	0	0	1	1.00205
TCGA-RD-A8MV	10.1918	0	1	0	0	0	1	1	0	1	0	1	1	0	0	0	0	0.541464
TCGA-BR-8484	2.09863	1	1	1	0	0	1	1	0	0	0	1	1	0	1	0	0	0.3831
TCGA-HU-A4GC	0.271233	0	0	1	0	0	1	1	1	1	0	1	1	0	1	0	0	0.661947
TCGA-BR-6564	2.17534	1	1	0	0	0	1	1	0	0	1	0	1	1	1	0	0	1.02992
TCGA-MX-A5UG	0.309589	1	1	0	0	0	1	0	0	0	0	0	1	0	0	0	0	2.88176
TCGA-VQ-A94U	2.24384	0	1	1	0	0	1	1	0	1	0	1	1	1	0	0	0	0.261825
TCGA-D7-A4Z0	1.23014	0	1	0	0	0	1	0	0	0	1	1	1	1	0	0	0	1.59058
TCGA-BR-8590	0.778082	1	1	0	0	1	1	1	1	0	0	0	1	0	0	0	0	1.77795
TCGA-BR-6565	0.764384	1	1	0	0	1	1	0	1	1	0	0	0	0	0	1	0	3.43451
TCGA-D7-A4YU	1.36986	0	1	0	0	1	0	1	0	0	0	1	1	1	0	0	0	0.278914
TCGA-VQ-AA6K	1.03562	1	1	0	1	0	0	1	0	0	1	1	1	1	0	0	1	1.76309
TCGA-F1-A448	1.7726	0	1	1	0	0	1	1	0	1	1	1	1	0	1	0	0	0.282886
TCGA-CD-8535	1.06849	0	1	1	0	1	0	1	0	1	1	1	1	0	1	1	1	0.257808
TCGA-BR-6852	3.74521	0	1	1	0	0	1	1	0	1	1	0	1	0	0	0	0	0.929558
TCGA-BR-6458	1.61096	1	1	0	0	0	1	1	1	1	1	1	0	0	0	0	0	1.83439
TCGA-ZA-A8F6	1.43836	0	1	0	0	0	1	1	0	0	0	1	0	0	0	0	0	1.58704
TCGA-BR-7196	1.82466	0	1	0	0	0	1	1	0	0	0	1	1	0	0	0	0	1.02648
TCGA-IN-A6RI	1.53151	0	1	1	0	1	1	0	0	1	1	1	0	1	1	1	1	0.708465
TCGA-HJ-7597	2.20548	1	1	0	0	0	0	1	0	1	0	0	1	0	0	0	0	0.611855
TCGA-HU-A4GQ	0.00821918	1	1	1	0	1	0	1	1	1	0	1	1	0	1	0	0	0.120143
TCGA-B7-5818	0.975342	0	1	0	1	0	1	1	1	0	1	1	1	0	1	0	0	2.18202
TCGA-BR-4256	0.778082	1	1	0	0	0	1	0	1	0	1	1	0	0	1	0	0	2.97109
TCGA-BR-A4J6	0.0547945	0	1	0	0	1	1	1	0	0	1	0	1	1	1	0	0	0.628095
TCGA-CG-4443	2.49863	0	1	0	0	0	1	1	0	0	0	0	1	1	1	0	0	0.735735
TCGA-CG-5718	3	1	0	1	0	1	0	1	0	1	0	1	0	0	0	1	1	1.07911
TCGA-BR-6455	1.15616	1	1	0	0	0	1	1	0	0	0	1	1	0	1	0	1	0.888434
TCGA-VQ-A8P5	0.643836	1	0	0	0	0	1	1	0	0	0	1	1	0	0	1	1	5.15421
TCGA-BR-A4PF	0.0958904	0	1	0	0	0	0	1	1	1	0	1	0	0	0	1	1	1.95827
TCGA-VQ-A94R	3.54521	1	1	1	0	0	1	0	0	1	0	1	1	1	0	0	0	0.405116
TCGA-BR-8588	1.06575	0	1	1	0	0	1	1	1	0	1	0	0	0	0	1	1	10.2335
TCGA-VQ-A8DU	0.454795	1	0	1	1	0	1	0	0	1	0	0	1	1	0	1	1	6.48453
TCGA-HU-A4G9	2.01644	0	1	1	0	1	0	1	0	1	0	1	1	1	1	0	0	0.0549097
TCGA-CD-A4MG	0.547945	1	0	1	0	0	1	1	1	1	0	1	0	1	1	0	0	0.732178
TCGA-HU-8602	1.86027	0	1	1	0	0	1	1	0	1	1	1	1	0	0	0	0	0.512315
TCGA-VQ-A91S	2.73973	0	1	0	0	0	1	1	0	1	0	1	1	1	1	0	0	0.213895
TCGA-HU-A4GY	0.0219178	0	1	1	0	0	1	1	0	1	0	1	1	0	0	0	0	0.365979
TCGA-BR-8365	1.46027	1	1	0	1	0	0	1	0	0	0	0	1	0	1	0	0	1.12526
TCGA-D7-5578	1.05479	0	1	0	0	0	1	1	0	1	0	1	0	0	0	0	0	0.837158
TCGA-BR-8682	2.71507	0	1	1	1	0	0	1	0	0	0	1	1	1	0	0	0	0.543102
TCGA-CG-4465	0.750685	1	1	1	0	1	1	1	1	1	1	1	1	0	1	1	1	0.647979
TCGA-CG-5720	0.0821918	1	1	1	0	0	0	1	0	1	1	1	1	1	1	1	1	0.302433
TCGA-D7-6524	1.48767	0	1	0	1	0	1	1	0	1	1	0	1	0	0	0	0	2.41623
TCGA-CD-A486	0.526027	1	0	0	0	1	0	1	0	0	1	0	0	0	0	0	1	5.02181
TCGA-RD-A7BT	0.717808	1	0	1	0	1	1	1	0	1	0	1	0	0	1	1	1	0.956759
TCGA-IN-A7NT	0.884932	0	0	1	0	1	1	1	0	0	0	0	1	0	1	0	0	0.887082
TCGA-BR-8296	1.29863	1	1	0	0	0	0	1	0	0	1	0	1	0	0	1	1	3.89613
TCGA-BR-4187	0.386301	1	1	0	0	0	1	1	1	0	1	1	0	0	0	0	1	5.45097
TCGA-BR-A4QL	1.34521	1	1	0	0	1	0	1	1	1	0	1	1	0	1	1	1	0.426514
TCGA-BR-7716	3.31507	0	1	1	0	0	1	0	0	1	0	1	0	0	1	0	1	0.757766
TCGA-HU-8608	1.75616	0	1	0	0	0	0	1	0	0	1	1	1	1	1	0	0	0.35351
TCGA-F1-A72C	0.947945	0	0	1	0	1	1	1	1	1	1	1	1	0	1	0	0	0.565103
TCGA-VQ-A8P3	3.10137	0	0	0	0	1	1	1	0	0	0	1	1	1	1	0	0	0.51748
TCGA-BR-7704	2.93699	0	1	0	0	0	0	1	0	0	1	1	1	1	1	0	1	0.554116
TCGA-VQ-A91N	1.56164	1	1	0	0	0	1	1	0	1	0	1	1	1	0	0	0	0.387369
TCGA-CD-A4MH	1.01644	0	0	1	0	0	0	1	0	1	1	1	0	0	1	0	0	0.570003
TCGA-EQ-8122	0.665753	1	0	0	1	0	0	1	0	1	1	1	1	0	0	1	1	4.16437
TCGA-VQ-A91Y	0.810959	1	1	0	1	0	1	1	0	0	1	1	1	0	0	0	1	3.95713
TCGA-CG-4438	4.50685	0	1	0	0	1	0	1	0	1	0	1	1	1	0	1	1	0.353029
TCGA-VQ-A8P2	3.17808	0	1	1	0	0	0	1	0	1	0	0	1	0	0	0	0	0.413556
TCGA-BR-8687	0.684932	1	1	0	1	1	1	1	0	0	1	0	0	0	0	0	0	4.31899
TCGA-BR-8678	2.06575	0	1	1	0	0	0	1	0	0	0	1	1	0	1	1	1	0.572498
TCGA-BR-8680	2.66301	0	1	0	0	0	1	0	0	1	0	0	1	1	1	0	0	0.600492
TCGA-RD-A8N5	4.7863	1	1	0	0	0	1	1	0	0	1	1	1	0	1	0	1	1.24367
TCGA-BR-8295	0.183562	1	0	0	0	1	1	0	0	0	1	0	1	1	0	1	1	8.8375
TCGA-D7-8578	1.76164	0	1	1	1	0	1	1	0	1	1	1	1	0	0	0	0	0.900089
TCGA-R5-A7ZI	6.21096	0	1	0	0	1	0	1	0	1	1	1	0	0	1	0	0	0.245768
TCGA-FP-8209	4.96164	1	1	0	0	1	1	1	0	0	0	0	1	0	0	0	0	1.13583
TCGA-IP-7968	0.210959	0	1	0	0	0	1	1	0	0	1	1	1	1	0	1	1	2.46666
TCGA-BR-4280	0.550685	1	1	1	0	0	1	1	1	1	0	1	1	0	1	0	0	0.316326
TCGA-IN-7808	0.287671	1	1	1	0	1	1	1	0	0	0	0	1	1	0	1	1	1.31789
TCGA-D7-8572	1.4	0	1	1	0	0	1	0	0	1	1	1	0	0	0	0	0	1.22558
TCGA-RD-A8N6	0.745205	1	0	1	1	0	0	0	0	0	0	1	0	1	1	1	1	3.60224
TCGA-D7-A4YX	3.03562	0	1	0	0	0	1	1	0	0	0	1	1	0	1	0	1	0.888434
TCGA-BR-A4CS	0.123288	1	1	1	1	0	0	0	0	0	1	0	1	0	0	0	0	2.98342
TCGA-BR-4191	1.52877	1	1	1	0	0	1	1	0	0	1	0	1	0	1	0	1	1.52522
TCGA-B7-A5TI	1.63014	0	1	1	1	0	1	1	1	1	1	1	1	0	0	0	0	1.40893
TCGA-D7-A74A	1.66301	0	1	0	0	1	1	1	0	1	0	1	1	1	1	0	0	0.130444
TCGA-BR-6705	2.13425	1	0	0	0	0	1	0	1	0	0	1	1	0	0	0	0	5.20249
TCGA-CG-4444	3.92055	0	1	1	0	0	1	0	0	1	0	1	1	0	1	1	1	0.750275
TCGA-CD-5798	1.11781	0	1	0	1	1	1	1	1	0	1	1	0	0	1	0	0	2.05741
TCGA-BR-7851	1.03562	0	1	1	0	0	1	1	0	0	0	1	1	0	0	0	0	0.693805
TCGA-BR-8591	2.34521	0	1	1	0	0	1	1	1	1	0	1	1	0	0	0	0	0.572875
TCGA-D7-A6EV	0.936986	0	1	1	0	1	1	1	0	1	0	0	1	0	0	0	0	0.404966
TCGA-R5-A805	0.769863	1	1	1	0	0	0	1	0	0	1	0	1	0	0	1	1	2.63342
TCGA-VQ-AA68	3.63836	0	1	0	0	1	0	1	0	1	0	1	1	1	0	0	0	0.147125
TCGA-BR-8677	2.2274	0	1	0	0	0	0	1	0	1	1	1	1	0	0	0	0	0.472052
TCGA-HU-A4HB	1.30685	1	0	1	0	1	0	0	0	1	0	1	1	1	0	1	0	0.492894
TCGA-BR-7707	2.9863	0	1	1	0	0	1	1	1	1	1	1	1	0	1	0	0	0.442808
TCGA-VQ-A8P8	2.58082	0	1	0	1	0	1	1	0	1	1	1	0	0	1	0	0	1.13687
TCGA-BR-8384	0.309589	0	1	0	0	0	1	0	0	0	0	1	1	0	0	0	0	1.58825
TCGA-CD-A48C	0.967123	1	0	0	0	0	1	0	1	1	1	1	0	0	0	0	0	5.93948
TCGA-HU-A4GX	1.68767	0	1	1	0	1	0	1	0	1	0	1	1	0	1	0	0	0.0767526
TCGA-BR-8382	2.08767	1	1	0	0	0	1	1	1	1	1	1	1	0	0	0	0	1.18646
TCGA-IN-AB1V	1.31233	0	1	0	0	0	1	1	0	0	0	0	0	1	0	0	0	2.06008
TCGA-CD-8532	0.969863	1	0	1	1	1	0	1	0	0	0	0	1	1	1	0	0	0.694397
TCGA-IN-8663	0.282192	1	1	0	0	0	1	1	0	1	1	1	1	0	1	0	0	0.418528
TCGA-VQ-A91D	0.975342	1	1	0	0	0	1	1	1	1	1	1	1	0	0	0	0	1.18646
TCGA-KB-A6F7	5.30137	0	1	1	1	1	0	1	0	1	0	1	1	1	1	1	1	0.231483
TCGA-CG-4301	0.252055	0	1	0	1	0	1	1	1	1	0	1	1	0	0	0	0	1.48909
TCGA-BR-8060	0.953425	1	0	1	1	1	1	0	1	0	0	0	1	0	1	1	1	9.05746
TCGA-BR-4253	0.339726	1	1	0	0	0	1	1	0	0	1	1	1	0	1	0	0	0.793427
TCGA-BR-8381	0.613699	0	1	0	0	0	0	1	1	1	0	1	1	0	1	1	1	0.699374
TCGA-FP-7998	1.85753	0	1	0	0	0	1	1	0	0	0	1	1	0	0	0	0	1.02648
TCGA-VQ-A8DZ	1.08493	1	0	0	1	0	0	0	0	1	1	0	0	0	1	1	1	9.98089
TCGA-HU-A4GD	1.89589	0	1	0	0	1	0	0	0	1	0	0	0	1	0	1	0	0.977589
TCGA-VQ-A8DV	1.10411	1	0	0	0	0	0	0	0	1	1	1	1	1	1	1	1	1.44877
TCGA-CG-4306	0.00273973	1	1	0	0	0	1	1	1	1	1	1	0	0	0	0	0	1.83439
TCGA-VQ-A8PH	1.06575	1	0	1	0	0	1	0	0	1	0	1	1	1	1	1	1	1.12322
TCGA-R5-A7ZR	0.506849	1	0	0	0	0	1	0	0	1	0	0	1	1	0	1	1	5.46064
TCGA-VQ-A91K	5.10137	0	1	1	1	0	0	1	1	1	0	1	1	0	0	0	0	0.626827
TCGA-IN-A6RL	1.11233	1	1	0	0	0	1	1	0	0	0	1	0	0	0	1	1	3.80813
TCGA-MX-A5UJ	1.64384	0	1	1	0	0	1	1	1	1	0	0	1	0	0	0	0	1.03944
TCGA-BR-8286	2.45205	0	1	0	0	0	1	1	0	1	1	0	1	1	0	1	0	1.50615
TCGA-R5-A7ZF	0.709589	1	1	0	0	1	0	0	0	1	0	1	0	0	0	1	1	1.18048
TCGA-VQ-A8E7	3.11781	0	0	1	0	0	0	1	0	1	0	1	1	0	0	1	0	0.730141
TCGA-CG-4436	0.665753	0	1	1	0	1	0	0	0	1	0	0	0	0	0	0	1	0.945721
TCGA-D7-6520	1.56986	0	0	1	0	1	1	0	1	1	1	1	0	0	0	0	0	2.44826
TCGA-BR-8676	0.627397	0	0	0	0	0	1	0	1	0	0	1	0	0	1	0	0	4.44144
TCGA-BR-6457	1.13973	0	1	0	0	0	1	1	1	0	1	1	1	0	1	0	0	1.24197
TCGA-D7-A747	0.69863	1	1	0	1	0	0	0	0	0	0	1	1	1	0	1	1	2.98322
TCGA-BR-A44U	1.15616	1	0	1	0	1	1	0	1	1	0	0	1	0	1	0	0	1.13332
TCGA-KB-A93G	1.67945	0	1	0	0	0	1	1	0	0	1	0	1	0	1	1	1	3.45437
TCGA-BR-8367	2.19452	1	1	1	0	0	1	1	0	0	0	0	1	0	0	0	0	1.25886
TCGA-D7-A6F2	1.30411	0	1	1	0	1	0	0	0	0	0	0	1	0	0	1	1	1.77513
TCGA-D7-6521	1.54521	0	1	1	1	0	0	0	1	0	1	0	1	0	1	0	0	2.57865
TCGA-CG-4466	1.58082	0	1	1	1	1	0	1	0	1	0	1	1	0	1	0	0	0.134847
TCGA-CD-8524	1.06301	0	0	0	1	0	1	1	0	1	1	1	1	0	1	1	1	3.69219
TCGA-BR-7723	2.39452	1	1	0	1	0	1	0	0	0	1	1	1	1	1	0	1	2.41868
TCGA-VQ-A91X	0.791781	1	0	1	0	0	0	0	0	1	0	0	0	1	1	0	0	0.817823
TCGA-BR-6801	3.35068	0	1	0	0	0	1	1	0	0	1	1	1	0	1	0	0	0.793427
TCGA-SW-A7EA	1.5863	0	1	0	0	0	0	1	1	1	1	1	0	0	0	0	0	1.14244
TCGA-HU-8249	2.4137	0	1	1	0	0	0	0	0	1	0	1	1	0	1	0	0	0.194732
TCGA-CG-5725	1.25205	1	1	0	1	1	1	0	0	0	1	1	1	0	1	1	1	3.15623
TCGA-HU-A4H4	1.9863	0	1	1	0	0	1	1	0	1	1	1	1	0	1	0	0	0.282886
TCGA-VQ-A8PJ	0.224658	1	1	0	1	0	1	0	0	1	0	0	0	1	1	0	1	2.55678
TCGA-BR-6709	1.0137	1	1	0	0	0	1	0	0	0	0	1	0	0	0	0	0	2.4556
TCGA-MX-A666	1.16986	0	0	1	0	0	0	0	0	1	0	1	0	1	0	0	0	0.816291
TCGA-BR-A44T	2.84384	0	1	0	0	1	1	1	0	0	0	0	1	1	0	0	0	0.812587
TCGA-CD-5813	1.03288	1	1	0	0	0	1	0	1	0	1	1	1	0	0	0	0	3.4802
TCGA-VQ-AA64	1.53425	1	1	1	0	0	1	1	1	0	1	0	1	0	1	1	1	3.65476
TCGA-HF-7132	6.4411	0	1	1	0	1	1	1	1	1	0	1	1	0	1	0	0	0.192911
TCGA-CG-5717	0.580822	1	1	1	1	0	1	1	1	0	0	1	1	1	1	0	0	0.753738
TCGA-BR-A4J8	1.12603	0	1	1	0	0	0	0	0	0	1	1	1	1	0	0	0	0.669547
TCGA-CG-5732	5.75342	1	1	1	0	1	1	1	0	1	0	1	0	0	0	0	0	0.345078
TCGA-CG-4477	2.58082	0	1	0	0	1	1	1	0	0	1	1	1	0	1	0	0	0.483872
TCGA-HU-A4G3	0.465753	0	1	1	1	0	1	1	0	0	1	1	1	1	1	0	0	0.674058
TCGA-IN-AB1X	1.12603	0	1	0	0	0	0	1	0	0	1	1	1	1	0	0	1	1.00352
TCGA-CG-5721	0.50137	0	1	0	0	1	0	1	1	0	1	1	1	0	1	1	1	1.13187
TCGA-CD-A489	0.942466	1	1	0	1	0	1	1	0	0	1	1	1	0	0	0	0	2.52453
TCGA-RD-A8N4	5.94795	0	1	0	0	0	0	0	0	0	0	1	1	0	1	0	0	0.546176
TCGA-BR-6566	2.73151	0	1	1	0	1	0	0	1	1	1	1	1	0	1	0	0	0.260223
TCGA-HU-8244	2.03288	0	1	1	0	1	0	1	0	1	0	0	1	1	1	0	0	0.0996296
TCGA-FP-A9TM	0.517808	0	1	0	0	0	0	1	0	1	0	1	1	1	1	0	0	0.133211
TCGA-RD-A8N1	9.6411	0	1	1	0	1	1	1	0	1	0	1	1	0	0	0	1	0.349847
TCGA-VQ-A8DT	4.06575	0	1	0	0	1	1	1	0	1	0	0	1	0	0	0	0	0.599146
TCGA-BR-8487	0.0931507	0	1	1	0	0	0	1	1	0	0	1	0	0	0	0	0	1.04573
TCGA-CD-8526	1.04384	0	0	1	0	0	0	1	0	0	0	1	1	1	1	1	1	0.857073
TCGA-HU-A4H6	1.76438	0	1	1	0	0	1	1	0	1	1	1	1	1	0	0	0	0.366516
TCGA-BR-7957	0.756164	1	1	1	0	0	1	1	1	0	0	0	1	0	0	0	0	1.97052
TCGA-VQ-A91V	3.55342	0	0	1	0	0	1	1	0	1	1	0	1	1	0	0	0	1.39162
TCGA-VQ-A8PM	0.156164	1	0	1	1	0	1	1	0	1	1	0	1	0	1	1	1	4.52804
TCGA-CD-8529	1.02466	0	1	1	1	0	0	1	0	0	1	1	1	0	0	0	0	1.06269
TCGA-CG-4460	1.83288	1	1	0	0	0	1	1	0	1	1	0	0	0	1	1	1	2.81725
TCGA-BR-A4J9	0.0383562	0	1	0	0	0	1	1	0	0	0	1	1	1	0	0	0	0.734356
TCGA-B7-A5TJ	0.917808	0	1	0	0	0	0	1	0	1	0	1	0	0	0	0	0	0.521371
TCGA-IN-A6RS	1.04932	0	0	1	0	1	1	0	0	0	0	1	1	0	1	0	1	1.18574
TCGA-D7-A6EZ	1.69315	1	1	0	0	0	1	1	0	0	1	1	1	0	1	0	0	0.793427
TCGA-BR-7717	1.51233	1	1	0	0	0	1	0	1	1	1	0	0	0	0	0	0	5.14991
TCGA-CD-8527	0.59726	1	0	1	0	0	0	1	1	1	0	1	0	1	0	1	1	1.98154
TCGA-IN-A6RR	0.561644	1	1	0	0	0	1	1	0	0	0	1	0	0	0	0	1	2.48765
TCGA-HU-A4GH	0.980822	0	1	1	0	0	0	1	0	1	0	1	1	1	1	1	1	0.216047
TCGA-CG-4437	0.671233	0	1	1	0	1	1	1	1	1	0	1	1	0	0	0	0	0.349368
TCGA-D7-6815	1.33151	0	1	1	1	1	1	1	1	1	0	1	1	0	0	0	1	0.962124
TCGA-CD-8525	1.04932	0	0	0	1	0	1	1	1	1	0	1	1	0	0	0	0	3.11609
TCGA-CG-5719	0.0849315	0	0	0	1	0	1	1	1	0	1	0	1	0	1	0	0	8.28491
TCGA-RD-A8NB	1.40548	1	1	1	0	0	1	1	0	0	0	1	1	0	0	0	0	0.693805
TCGA-BR-A4IV	2.38082	1	1	0	0	0	1	0	0	0	1	1	1	0	1	0	0	1.22765
TCGA-HF-A5NB	2.54247	0	1	1	0	1	1	1	0	1	0	1	0	0	0	0	0	0.345078
TCGA-FP-8099	1.42192	0	1	0	0	1	0	1	0	1	0	1	1	0	1	0	0	0.113555
TCGA-VQ-A94T	0.936986	1	1	1	0	0	1	1	0	0	1	0	1	0	1	1	1	2.33483
TCGA-CD-8533	1.28219	0	1	1	1	1	0	1	0	1	0	0	0	1	1	1	1	0.649378
TCGA-CD-8530	1.03288	0	0	0	0	0	1	1	0	0	0	1	0	0	1	0	1	2.87443
TCGA-BR-8284	0.671233	1	1	1	1	0	1	0	0	0	0	0	1	0	0	1	1	8.21137
TCGA-VQ-A8PD	1.3589	1	1	1	0	0	1	1	0	0	0	1	1	0	1	0	0	0.3831
TCGA-VQ-A922	0.753425	1	0	1	1	0	1	0	0	1	1	1	0	0	0	0	1	7.06283
TCGA-VQ-A8PB	2.85753	1	1	1	0	0	0	1	0	1	1	1	1	0	1	0	0	0.176178
TCGA-FP-8210	0.419178	1	1	1	0	0	1	0	0	0	0	0	1	0	0	0	0	1.9478
TCGA-RD-A8N0	3.3863	0	1	0	0	0	1	1	0	0	0	0	1	1	0	0	0	1.33244
TCGA-BR-8289	0.221918	1	1	1	1	1	1	1	0	0	1	0	0	0	1	0	1	2.52663
TCGA-HU-A4GJ	1.78082	0	1	0	0	0	1	1	0	0	0	1	1	1	1	0	0	0.405491
TCGA-HU-A4H3	2.41644	0	1	1	0	1	0	1	0	1	0	0	0	0	0	0	0	0.389939
TCGA-RD-A8N9	2.96712	0	1	1	1	0	1	1	0	0	1	1	1	1	1	0	0	0.674058
TCGA-D7-6525	1.11233	1	1	0	0	1	1	0	1	0	1	1	1	0	1	0	0	1.17193
TCGA-HU-A4G2	2.02466	0	1	0	0	0	0	0	0	0	1	1	1	0	1	0	0	0.764564
TCGA-B7-A5TK	0.789041	0	1	0	0	0	1	0	1	0	1	1	0	0	0	1	0	8.23692
TCGA-ZQ-A9CR	0.0657534	1	1	0	0	0	1	0	1	1	0	1	0	0	0	1	1	4.86521
TCGA-BR-8690	0.890411	0	0	0	0	1	0	0	1	1	0	1	1	0	0	1	1	2.50101
TCGA-CG-4440	0.334247	1	0	0	0	0	1	1	0	1	1	1	0	0	0	1	1	5.88436
TCGA-BR-6802	2.57534	0	1	0	0	0	1	1	1	1	1	1	1	0	1	0	0	0.655132
TCGA-VQ-A8E2	3.6137	0	0	1	0	1	0	0	0	1	0	0	0	1	1	1	1	1.19675
TCGA-D7-6818	1.03014	1	1	1	0	0	1	0	1	1	1	0	0	0	0	1	1	8.35234
TCGA-CG-5722	0.0821918	0	1	0	1	0	1	1	0	0	0	0	1	1	1	0	1	2.02614
TCGA-CG-5726	2.4137	1	1	1	0	1	1	1	0	1	0	0	0	0	0	0	0	0.626119
TCGA-D7-A748	0.361644	1	1	0	1	0	1	0	1	1	1	1	0	0	0	0	0	4.98665
TCGA-BR-8373	1.23288	0	1	1	0	0	0	0	0	1	0	1	1	1	0	1	1	0.605397
TCGA-BR-A4J7	2.70959	0	1	1	0	0	0	1	0	0	0	1	1	1	1	0	0	0.17069
TCGA-VQ-A92D	5.56712	0	1	0	0	0	0	1	0	1	1	1	1	1	0	0	0	0.337711
TCGA-HU-A4H2	1.07945	0	0	1	1	0	0	1	0	1	0	0	0	1	0	1	0	2.57448
TCGA-BR-8361	2.59178	0	1	1	0	1	0	1	0	1	0	1	0	0	1	0	0	0.118667
TCGA-VQ-A91Z	4.63014	0	1	1	0	1	1	1	0	1	0	1	1	1	1	0	1	0.1382
TCGA-D7-6527	0.854795	1	1	0	0	0	1	1	0	0	1	1	0	0	0	1	1	5.3308
TCGA-RD-A8MW	3.1589	1	1	0	1	1	0	1	0	0	1	0	1	0	1	0	1	1.50576
TCGA-D7-A6EX	0.942466	0	1	0	0	1	0	1	1	1	0	1	1	1	1	1	0	0.194666
TCGA-VQ-A927	0.547945	1	1	0	0	0	1	1	0	0	0	1	1	1	0	1	0	1.12416
TCGA-BR-4257	0.805479	1	1	0	0	0	1	1	1	1	1	1	0	0	0	0	0	1.83439
TCGA-CG-4475	1.91507	0	1	1	1	0	1	1	0	0	0	1	0	0	0	1	1	4.52217
TCGA-CD-5801	1.09863	1	1	0	0	0	1	1	1	0	1	1	1	1	1	0	0	0.888518
TCGA-VQ-A8PP	1.95068	1	1	1	0	0	1	1	1	1	1	1	1	0	0	0	0	0.801938
TCGA-RD-A7C1	1.38904	1	1	0	0	0	1	0	0	1	1	1	0	0	1	0	0	1.00122
TCGA-HU-8604	1.90137	0	1	1	0	0	1	0	0	1	1	1	0	0	1	0	0	0.676732
TCGA-BR-6456	1.4411	1	1	0	0	0	1	1	1	0	1	1	0	0	0	0	0	3.47756
TCGA-BR-7901	0.287671	1	1	0	1	0	1	1	0	0	1	0	0	0	1	0	0	3.91051
TCGA-MX-A663	0.821918	1	0	0	1	0	0	0	0	0	1	1	0	0	0	0	1	12.3371
TCGA-VQ-A8PF	0.208219	1	1	0	0	0	1	1	0	0	1	0	1	0	1	1	1	3.45437
TCGA-BR-7715	2.80274	0	1	0	0	1	0	1	0	0	1	0	1	1	1	0	1	0.613146
TCGA-CG-4469	0.589041	1	1	0	0	0	0	0	0	1	0	1	1	0	1	0	0	0.288105
TCGA-VQ-A8PE	1.84932	1	0	1	0	0	1	1	0	1	0	1	1	0	0	1	1	1.83767
TCGA-CD-8534	1.00548	0	1	1	0	1	0	1	0	1	0	1	1	1	1	0	0	0.0549097
TCGA-VQ-A94P	0.221918	1	1	0	0	0	1	0	0	0	1	1	1	0	1	0	0	1.22765
TCGA-IN-A6RN	1.6274	0	1	1	1	1	0	1	0	1	0	1	0	1	0	0	1	0.423409
TCGA-VQ-A928	0.476712	1	1	0	1	0	1	1	1	0	0	1	1	0	1	0	1	2.44331
TCGA-BR-7958	2.46301	0	1	0	0	0	1	1	1	1	0	1	1	0	1	0	0	0.468002
TCGA-CG-4305	1.32877	0	1	0	0	0	1	1	1	1	0	0	1	0	0	0	0	1.53785
TCGA-CD-5799	1.08493	0	1	1	0	1	0	0	1	1	1	1	1	0	1	0	0	0.260223
TCGA-HU-A4H0	0.175342	0	1	0	0	0	1	1	0	1	0	0	1	1	1	0	0	0.388096
TCGA-FP-A4BF	0.460274	1	0	0	0	0	1	1	1	1	1	1	1	0	0	0	0	2.48281
TCGA-BR-8380	0.0575342	0	1	1	0	1	1	0	0	0	0	0	1	0	0	0	0	1.18787
TCGA-VQ-A91Q	1.73425	1	1	0	1	0	1	1	0	0	0	1	1	0	0	0	0	1.80343
TCGA-FP-7829	1.6274	0	1	1	0	0	1	1	0	1	1	1	1	0	1	1	1	0.678787
TCGA-HF-7134	4.35068	0	1	1	0	0	1	1	0	1	0	1	0	0	1	0	0	0.312441
TCGA-CG-4441	1.16712	1	1	1	1	0	1	1	0	1	1	0	1	0	1	0	0	0.901778
TCGA-FP-8631	0.0465753	0	0	1	0	0	1	1	0	1	1	0	1	0	0	0	0	1.9452
TCGA-BR-4279	0.79726	1	0	1	0	0	1	0	1	0	1	1	0	0	0	0	0	7.61056
TCGA-IN-A6RJ	1.03836	0	0	0	0	0	1	1	0	0	0	1	1	1	1	0	0	0.848536
TCGA-VQ-AA6J	2.29589	0	0	0	0	0	1	0	0	1	1	1	1	0	0	0	0	2.45418
TCGA-CD-5800	1.09589	0	0	1	0	1	1	1	0	1	0	0	0	1	1	1	1	1.24193
TCGA-VQ-A8PQ	1.30411	1	1	0	1	0	1	1	0	0	0	0	1	1	0	0	0	2.34097
TCGA-B7-A5TN	0.786301	0	0	0	1	0	1	1	1	1	1	1	1	0	0	0	0	4.36206
TCGA-VQ-A8E0	1.53973	1	1	1	0	1	0	1	0	1	1	1	1	0	0	1	1	0.466898
TCGA-CD-5803	0.934247	1	1	0	0	0	1	0	1	0	0	0	1	0	1	0	0	2.49079
TCGA-BR-8371	0.983562	1	1	0	0	0	1	0	0	0	0	0	1	1	0	0	0	2.06165
TCGA-VQ-A8PU	2.27945	1	1	0	0	0	1	1	0	0	0	1	1	1	0	0	0	0.734356
